# Supplementary material for: Virulence factor discovery identifies associations between the Fic gene family and Fap2+ fusobacteria in colorectal cancer microbiomes
Source: mBio. 2025 Jan 14;16(2):e03732-24. doi: 10.1128/mbio.03732-24 (PMC11796403; doi:10.1128/mbio.03732-24)
Supplement: Table S1 — Fusobacterial genomes used in this study. [file mbio.03732-24-s0008.xlsx]

## Sheet: Sheet1
Supplementary Table S1. Fusobacterial genomes used in this study.
Genome accession	GTDB Species
GCA900167275	Cetobacterium_ceti
GCA000479045	Cetobacterium_somerae
GCA022430525	Cetobacterium_sp905216205
GCA905206145	Cetobacterium_somerae
GCA938023935	Cetobacterium_somerae
GCA947072505	Cetobacterium_sp905216205
GCA026274385	Cetobacterium_sp905216205
GCA902375135	Cetobacterium_somerae
GCA945957155	Cetobacterium_sp905216205
GCA947074315	Cetobacterium_somerae
GCA945952595	Cetobacterium_sp905216205
GCA024586825	Cetobacterium_somerae
GCA014250685	Cetobacterium_sp014250685
GCA014250655	Cetobacterium_somerae
GCA014250675	Cetobacterium_sp014250675
GCA022969235	Cetobacterium_ceti
GCA947038635	Cetobacterium_unclassified
GCA947039425	Cetobacterium_unclassified
GCA947038285	Cetobacterium_unclassified
GCA947072685	Cetobacterium_unclassified
GCA900766645	Cetobacterium_sp900766645
GCA019414805	Cetobacterium_sp905216205
GCA024506395	Cetobacterium_unclassified
GCA934090565	Cetobacterium_somerae
GCA934085975	Cetobacterium_unclassified
GCA945956925	Cetobacterium_sp000799075
GCA945957205	Cetobacterium_sp000799075
GCA947074215	Cetobacterium_unclassified
GCA938021355	Cetobacterium_sp905216205
GCA945952365	Cetobacterium_unclassified
GCA002428805	Cetobacterium_sp002428805
GCA002436145	Cetobacterium_sp000799075
GCA000799075	Cetobacterium_sp000799075
GCA000800875	Cetobacterium_sp000799075
GCA016724785	Fusobacterium_canifelinum
GCA016127595	Fusobacterium_canifelinum
GCA003859915	Fusobacterium_canifelinum
GCA001546395	Fusobacterium_gonidiaformans
GCA900095285	Fusobacterium_unclassified
GCA000158235	Fusobacterium_gonidiaformans
GCA000158835	Fusobacterium_gonidiaformans
GCA003019695	Fusobacterium_gonidiaformans
GCA938014255	Fusobacterium_gonidiaformans
GCA905204445	Fusobacterium_gonidiaformans
GCA902373895	Fusobacterium_gonidiaformans
GCA946997625	Fusobacterium_gonidiaformans
GCA014337255	Fusobacterium_sp900015295
GCA027692185	Fusobacterium_sp900015295
GCA000292935	Fusobacterium_hwasookii
GCA000455865	Fusobacterium_hwasookii
GCA000455885	Fusobacterium_hwasookii
GCA001455145	Fusobacterium_hwasookii
GCA000455905	Fusobacterium_hwasookii
GCA001455085	Fusobacterium_hwasookii
GCA000455925	Fusobacterium_hwasookii
GCA001455105	Fusobacterium_hwasookii
GCA014217355	Fusobacterium_hwasookii
GCA014217375	Fusobacterium_hwasookii
GCA019551945	Fusobacterium_hwasookii
GCA900095705	Fusobacterium_massiliense
GCA902376175	Fusobacterium_massiliense
GCA003470805	Fusobacterium_mortiferum
GCA003470285	Fusobacterium_mortiferum
GCA027666755	Fusobacterium_mortiferum
GCA016902555	Fusobacterium_sp900549465
GCA016902335	Fusobacterium_sp900549465
GCA016900045	Fusobacterium_sp900549465
GCA021531635	Fusobacterium_mortiferum
GCA000158195	Fusobacterium_mortiferum
GCA003019315	Fusobacterium_mortiferum
GCA944391595	Fusobacterium_mortiferum
GCA021626885	Fusobacterium_mortiferum
GCA938049045	Fusobacterium_mortiferum
GCA945901345	Fusobacterium_mortiferum
GCA945875755	Fusobacterium_mortiferum
GCA021532115	Fusobacterium_mortiferum
GCA902387645	Fusobacterium_mortiferum
GCA903181465	Fusobacterium_mortiferum
GCA003438345	Fusobacterium_mortiferum
GCA945993095	Fusobacterium_mortiferum
GCA945788395	Fusobacterium_mortiferum
GCA905212055	Fusobacterium_mortiferum
GCA945829845	Fusobacterium_mortiferum
GCA022786685	Fusobacterium_mortiferum
GCA028722945	Fusobacterium_mortiferum
GCA022776485	Fusobacterium_mortiferum
GCA022774245	Fusobacterium_mortiferum
GCA900450765	Fusobacterium_necrogenes
GCA000242215	Fusobacterium_necrophorum
GCA003019715	Fusobacterium_necrophorum
GCA004006635	Fusobacterium_necrophorum
GCA900104395	Fusobacterium_necrophorum
GCA000262225	Fusobacterium_necrophorum
GCA000600355	Fusobacterium_necrophorum
GCA000814775	Fusobacterium_necrophorum
GCA000691685	Fusobacterium_necrophorum
GCA000691725	Fusobacterium_necrophorum
GCA000691645	Fusobacterium_necrophorum
GCA008801775	Fusobacterium_necrophorum
GCA000158295	Fusobacterium_necrophorum
GCA000691705	Fusobacterium_necrophorum
GCA018205675	Fusobacterium_necrophorum
GCA018206505	Fusobacterium_necrophorum
GCA018206635	Fusobacterium_necrophorum
GCA018205295	Fusobacterium_necrophorum
GCA000691665	Fusobacterium_necrophorum
GCA000691745	Fusobacterium_necrophorum
GCA945873285	Fusobacterium_necrophorum
GCA938023115	Fusobacterium_necrophorum
GCA905188175	Fusobacterium_necrophorum
GCA001597395	Fusobacterium_necrophorum
GCA001597445	Fusobacterium_necrophorum
GCA003732525	Fusobacterium_necrophorum
GCA001597465	Fusobacterium_necrophorum
GCA001597405	Fusobacterium_necrophorum
GCA003732505	Fusobacterium_necrophorum
GCA001597475	Fusobacterium_necrophorum
GCA001597485	Fusobacterium_necrophorum
GCA001597545	Fusobacterium_necrophorum
GCA001597575	Fusobacterium_necrophorum
GCA001597525	Fusobacterium_necrophorum
GCA001597565	Fusobacterium_necrophorum
GCA003812825	Fusobacterium_necrophorum
GCA000292975	Fusobacterium_necrophorum
GCA000622045	Fusobacterium_necrophorum
GCA004134955	Fusobacterium_necrophorum
GCA004134945	Fusobacterium_necrophorum
GCA001597305	Fusobacterium_necrophorum
GCA001596495	Fusobacterium_necrophorum
GCA001596475	Fusobacterium_necrophorum
GCA001596485	Fusobacterium_necrophorum
GCA001597315	Fusobacterium_necrophorum
GCA001597335	Fusobacterium_necrophorum
GCA001597325	Fusobacterium_necrophorum
GCA001597385	Fusobacterium_necrophorum
GCA021443685	Fusobacterium_necrophorum
GCA902386295	Fusobacterium_necrophorum
GCA900451075	Fusobacterium_necrophorum
GCA002761995	Fusobacterium_necrophorum
GCA002762025	Fusobacterium_necrophorum
GCA945966395	Fusobacterium_necrophorum
GCA945828425	Fusobacterium_necrophorum
GCA022784125	Fusobacterium_necrophorum
GCA022787675	Fusobacterium_necrophorum
GCA000218655	Fusobacterium_animalis
GCA003226385	Fusobacterium_polymorphum
GCA002417615	Fusobacterium_polymorphum
GCA000523555	Fusobacterium_polymorphum
GCA008633215	Fusobacterium_nucleatum
GCA000218645	Fusobacterium_animalis
GCA028743415	Fusobacterium_animalis
GCA003019295	Fusobacterium_nucleatum
GCA000163915	Fusobacterium_vincentii
GCA000162355	Fusobacterium_animalis
GCA000162235	Fusobacterium_vincentii
GCA000158255	Fusobacterium_vincentii
GCA000400875	Fusobacterium_animalis
GCA000158275	Fusobacterium_animalis
GCA000273625	Fusobacterium_animalis
GCA019583395	Fusobacterium_polymorphum
GCA001854465	Fusobacterium_vincentii
GCA027682085	Fusobacterium_polymorphum
GCA000153625	Fusobacterium_polymorphum
GCA000178895	Fusobacterium_nucleatum
GCA003019785	Fusobacterium_nucleatum
GCA000007325	Fusobacterium_nucleatum
GCA000182945	Fusobacterium_vincentii
GCA000279975	Fusobacterium_vincentii
GCA000220825	Fusobacterium_animalis
GCA000347315	Fusobacterium_vincentii
GCA001433955	Fusobacterium_polymorphum
GCA001510735	Fusobacterium_nucleatum
GCA000455945	Fusobacterium_nucleatum
GCA002211605	Fusobacterium_nucleatum
GCA001455125	Fusobacterium_polymorphum
GCA000455985	Fusobacterium_animalis
GCA002211645	Fusobacterium_animalis
GCA000455965	Fusobacterium_vincentii
GCA024140205	Fusobacterium_vincentii
GCA000479285	Fusobacterium_animalis
GCA000479265	Fusobacterium_nucleatum
GCA000479245	Fusobacterium_animalis
GCA000479225	Fusobacterium_animalis
GCA000479185	Fusobacterium_polymorphum
GCA000479205	Fusobacterium_vincentii
GCA000158535	Fusobacterium_animalis
GCA905202075	Fusobacterium_polymorphum
GCA905203515	Fusobacterium_animalis
GCA938030775	Fusobacterium_vincentii
GCA938044135	Fusobacterium_nucleatum
GCA938035375	Fusobacterium_animalis
GCA937924985	Fusobacterium_nucleatum
GCA000234075	Fusobacterium_animalis
GCA000273605	Fusobacterium_animalis
GCA022340145	Fusobacterium_nucleatum
GCA013137915	Fusobacterium_polymorphum
GCA022340165	Fusobacterium_vincentii
GCA022340105	Fusobacterium_animalis
GCA022340115	Fusobacterium_polymorphum
GCA028657925	Fusobacterium_animalis
GCA028735995	Fusobacterium_polymorphum
GCA022340045	Fusobacterium_polymorphum
GCA028621995	Fusobacterium_nucleatum
GCA028621975	Fusobacterium_vincentii
GCA027947475	Fusobacterium_polymorphum
GCA002204435	Fusobacterium_polymorphum
GCA002591555	Fusobacterium_polymorphum
GCA001296125	Fusobacterium_vincentii
GCA002573625	Fusobacterium_nucleatum
GCA002591505	Fusobacterium_polymorphum
GCA001296185	Fusobacterium_nucleatum
GCA002591545	Fusobacterium_polymorphum
GCA002202115	Fusobacterium_polymorphum
GCA002761915	Fusobacterium_polymorphum
GCA002591475	Fusobacterium_polymorphum
GCA002591515	Fusobacterium_polymorphum
GCA002591465	Fusobacterium_polymorphum
GCA002211625	Fusobacterium_polymorphum
GCA002591585	Fusobacterium_polymorphum
GCA001296085	Fusobacterium_animalis
GCA002573475	Fusobacterium_animalis
GCA001296165	Fusobacterium_nucleatum
GCA001296145	Fusobacterium_animalis
GCA002591645	Fusobacterium_polymorphum
GCA002749995	Fusobacterium_vincentii
GCA002764055	Fusobacterium_vincentii
GCA018366365	Fusobacterium_polymorphum
GCA902373855	Fusobacterium_animalis
GCA902381645	Fusobacterium_vincentii
GCA902375195	Fusobacterium_nucleatum
GCA902375245	Fusobacterium_polymorphum
GCA001546435	Fusobacterium_animalis
GCA001457555	Fusobacterium_polymorphum
GCA900450795	Fusobacterium_vincentii
GCA901873415	Fusobacterium_vincentii
GCA003932835	Fusobacterium_polymorphum
GCA000242975	Fusobacterium_animalis
GCA002762005	Fusobacterium_animalis
GCA002762015	Fusobacterium_animalis
GCA915070605	Fusobacterium_polymorphum
GCA937877665	Fusobacterium_polymorphum
GCA905371735	Fusobacterium_animalis
GCA905372365	Fusobacterium_vincentii
GCA905372955	Fusobacterium_nucleatum
GCA905373245	Fusobacterium_polymorphum
GCA905373355	Fusobacterium_animalis
GCA024220095	Fusobacterium_polymorphum
GCA019552005	Fusobacterium_vincentii
GCA019552045	Fusobacterium_polymorphum
GCA019552125	Fusobacterium_animalis
GCA019552105	Fusobacterium_animalis
GCA019552085	Fusobacterium_animalis
GCA019552065	Fusobacterium_polymorphum
GCA002884895	Fusobacterium_animalis
GCA000493815	Fusobacterium_nucleatum
GCA023383545	Fusobacterium_animalis
GCA023383525	Fusobacterium_animalis
GCA023383575	Fusobacterium_animalis
GCA023383605	Fusobacterium_animalis
GCA023383645	Fusobacterium_animalis
GCA021531595	Fusobacterium_sp900554355
GCA021531475	Fusobacterium_sp900554885
GCA000622245	Fusobacterium_perfoetens
GCA945947345	Fusobacterium_sp012843705
GCA022772065	Fusobacterium_perfoetens
GCA000163935	Fusobacterium_periodonticum
GCA000158215	Fusobacterium_periodonticum					3
GCA003019755	Fusobacterium_periodonticum
GCA000160475	Fusobacterium_periodonticum
GCA000297655	Fusobacterium_periodonticum
GCA905194905	Fusobacterium_periodonticum
GCA916050195	Fusobacterium_pseudoperiodonticum
GCA916050185	Fusobacterium_pseudoperiodonticum
GCA916050115	Fusobacterium_pseudoperiodonticum
GCA015255525	Fusobacterium_pseudoperiodonticum
GCA015255565	Fusobacterium_pseudoperiodonticum
GCA015255575	Fusobacterium_periodonticum
GCA015255485	Fusobacterium_periodonticum
GCA015255415	Fusobacterium_pseudoperiodonticum
GCA015255425	Fusobacterium_pseudoperiodonticum
GCA015255435	Fusobacterium_periodonticum
GCA015255405	Fusobacterium_pseudoperiodonticum
GCA015255385	Fusobacterium_pseudoperiodonticum
GCA015255355	Fusobacterium_pseudoperiodonticum
GCA015255315	Fusobacterium_periodonticum
GCA018371955	Fusobacterium_periodonticum
GCA902373915	Fusobacterium_periodonticum
GCA902374215	Fusobacterium_periodonticum
GCA901873395	Fusobacterium_periodonticum
GCA916720565	Fusobacterium_pseudoperiodonticum
GCA916720735	Fusobacterium_pseudoperiodonticum
GCA916709965	Fusobacterium_periodonticum
GCA937906245	Fusobacterium_periodonticum
GCA905371555	Fusobacterium_periodonticum
GCA002761955	Fusobacterium_pseudoperiodonticum
GCA002763625	Fusobacterium_pseudoperiodonticum
GCA002763915	Fusobacterium_periodonticum
GCA002763695	Fusobacterium_periodonticum
GCA002763735	Fusobacterium_pseudoperiodonticum
GCA002763775	Fusobacterium_pseudoperiodonticum
GCA002763595	Fusobacterium_pseudoperiodonticum
GCA002761935	Fusobacterium_pseudoperiodonticum
GCA002763815	Fusobacterium_pseudoperiodonticum
GCA002763875	Fusobacterium_periodonticum
GCA002763925	Fusobacterium_pseudoperiodonticum
GCA018883725	Fusobacterium_sp900549465
GCA000381725	Fusobacterium_russii
GCA026089295	Fusobacterium_nucleatum
GCA028561705	Fusobacterium_nucleatum
GCA015552935	Fusobacterium_nucleatum
GCA018457305	Fusobacterium_sp018457305
GCA944390925	Fusobacterium_sp900549465
GCA000433695	Fusobacterium_animalis
GCA019012925	Fusobacterium_sp019012925
GCA900015295	Fusobacterium_sp900015295
GCA000524215	Fusobacterium_animalis
GCA000517705	Fusobacterium_vincentii
GCA000524395	Fusobacterium_polymorphum
GCA018205395	Fusobacterium_sp018205345
GCA018205515	Fusobacterium_sp018205345
GCA018205575	Fusobacterium_sp018205345
GCA018205555	Fusobacterium_sp018205345
GCA018205755	Fusobacterium_sp018205345
GCA018205855	Fusobacterium_sp018205345
GCA018205345	Fusobacterium_sp018205345
GCA018206035	Fusobacterium_sp018205345
GCA018206065	Fusobacterium_sp018205345
GCA018206215	Fusobacterium_sp018205345
GCA018206095	Fusobacterium_sp018205345
GCA018205335	Fusobacterium_sp018205345
GCA018205305	Fusobacterium_sp018205345
GCA018206575	Fusobacterium_sp018205345
GCA018206655	Fusobacterium_sp018205345
GCA018206885	Fusobacterium_sp018205345
GCA018205455	Fusobacterium_sp018205345
GCA905197655	Fusobacterium_ulcerans
GCA938023815	Fusobacterium_unclassified
GCA905197695	Fusobacterium_unclassified
GCA905193685	Fusobacterium_sp900555485
GCA938036715	Fusobacterium_sp900549465
GCA905205435	Fusobacterium_sp900549465
GCA938029115	Fusobacterium_sp900015295
GCA905205935	Fusobacterium_varium
GCA938000245	Fusobacterium_sp900554355
GCA905193185	Fusobacterium_sp900554355
GCA905199585	Fusobacterium_sp900541465
GCA945901375	Fusobacterium_sp900554885
GCA945903355	Fusobacterium_unclassified
GCA937900175	Fusobacterium_sp900541465
GCA938020495	Fusobacterium_unclassified
GCA938049355	Fusobacterium_unclassified
GCA937991325	Fusobacterium_sp000235465
GCA000235465	Fusobacterium_sp000235465
GCA009696105	Fusobacterium_mortiferum
GCA012843705	Fusobacterium_sp012843705
GCA001815715	Fusobacterium_polymorphum
GCA001810995	Fusobacterium_vincentii
GCA001813745	Fusobacterium_animalis
GCA001810475	Fusobacterium_varium
GCA019425085	Fusobacterium_animalis
GCA019413325	Fusobacterium_varium
GCA019410665	Fusobacterium_unclassified
GCA019416895	Fusobacterium_sp900541465
GCA019416865	Fusobacterium_unclassified
GCA019416925	Fusobacterium_unclassified
GCA019416805	Fusobacterium_sp900541465
GCA010367435	Fusobacterium_sp010367435
GCA015258225	Fusobacterium_pseudoperiodonticum
GCA018371105	Fusobacterium_sp900543175
GCA018365155	Fusobacterium_sp900541465
GCA020024965	Fusobacterium_sp019012925
GCA020024915	Fusobacterium_unclassified
GCA020024895	Fusobacterium_unclassified
GCA020024855	Fusobacterium_unclassified
GCA021201935	Fusobacterium_varium
GCA000524235	Fusobacterium_polymorphum
GCA934096415	Fusobacterium_mortiferum
GCA934101525	Fusobacterium_necrophorum
GCA934090835	Fusobacterium_mortiferum
GCA017406165	Fusobacterium_unclassified
GCA945992005	Fusobacterium_sp900545035
GCA945948715	Fusobacterium_unclassified
GCA945872525	Fusobacterium_sp900555845
GCA945788255	Fusobacterium_sp900555845
GCA945787855	Fusobacterium_sp900554885
GCA905211765	Fusobacterium_sp900764925
GCA905196675	Fusobacterium_sp900015295
GCA937893575	Fusobacterium_sp900543175
GCA937934545	Fusobacterium_sp900555845
GCA905200055	Fusobacterium_sp900555845
GCA905371355	Fusobacterium_unclassified
GCA905213925	Fusobacterium_sp900543175
GCA905373825	Fusobacterium_nucleatum
GCA022767845	Fusobacterium_unclassified
GCA022780705	Fusobacterium_unclassified
GCA003507225	Fusobacterium_varium
GCA003516445	Fusobacterium_polymorphum
GCA900548335	Fusobacterium_ulcerans
GCA900549465	Fusobacterium_sp900549465
GCA900554355	Fusobacterium_sp900554355
GCA900554885	Fusobacterium_sp900554885
GCA900555305	Fusobacterium_unclassified
GCA900555485	Fusobacterium_sp900555485
GCA900555845	Fusobacterium_sp900555845
GCA900541465	Fusobacterium_sp900541465
GCA900542625	Fusobacterium_sp900542625
GCA900543175	Fusobacterium_sp900543175
GCA900543245	Fusobacterium_sp900015295
GCA900543785	Fusobacterium_sp900541465
GCA900545035	Fusobacterium_sp900545035
GCA002243405	Fusobacterium_nucleatum
GCA000242995	Fusobacterium_ulcerans
GCA000158315	Fusobacterium_ulcerans
GCA003019675	Fusobacterium_ulcerans
GCA020743985	Fusobacterium_ulcerans
GCA020590195	Fusobacterium_ulcerans
GCA020593925	Fusobacterium_ulcerans
GCA938039905	Fusobacterium_ulcerans
GCA902373815	Fusobacterium_ulcerans
GCA900478315	Fusobacterium_ulcerans
GCA003463295	Fusobacterium_ulcerans
GCA905201875	Fusobacterium_ulcerans
GCA900683735	Fusobacterium_ulcerans
GCA015555635	Fusobacterium_varium
GCA027672075	Fusobacterium_varium
GCA003470425	Fusobacterium_varium
GCA027669435	Fusobacterium_varium
GCA021531615	Fusobacterium_sp900555845
GCA000159915	Fusobacterium_varium
GCA003019655	Fusobacterium_varium
GCA905193615	Fusobacterium_varium
GCA938041565	Fusobacterium_varium
GCA945900165	Fusobacterium_varium
GCA937922145	Fusobacterium_varium
GCA002356455	Fusobacterium_varium
GCA021531855	Fusobacterium_varium
GCA025757605	Fusobacterium_varium
GCA021443715	Fusobacterium_varium
GCA902387585	Fusobacterium_varium
GCA900637705	Fusobacterium_varium
GCA947643915	Fusobacterium_varium
GCA022770385	Fusobacterium_varium
GCA003436335	Fusobacterium_varium
GCA000165505	Ilyobacter_polytropus
GCA003246855	Ilyobacter_polytropus
GCA000023905	Leptotrichia_buccalis
GCA938021125	Leptotrichia_buccalis
GCA000428965	Leptotrichia_hofstadii
GCA000162955	Leptotrichia_hofstadii
GCA007990525	Leptotrichia_hofstadii
GCA007990635	Leptotrichia_hongkongensis
GCA900104625	Leptotrichia_massiliensis
GCA937913165	Leptotrichia_hofstadii
GCA905371625	Leptotrichia_massiliensis
GCA000373045	Leptotrichia_shahii
GCA008327825	Leptotrichia_shahii
GCA003638725	Leptotrichia_sp002240055
GCA916438565	JABCPH02_sp013333235
GCA916439075	Leptotrichia_sp000469505
GCA916438585	Leptotrichia_sp018128225
GCA938011375	Leptotrichia_sp001274535
GCA937925095	Leptotrichia_unclassified
GCA938036635	Leptotrichia_hongkongensis
GCA937922605	Leptotrichia_sp905371725
GCA938017765	Pseudoleptotrichia_unclassified
GCA001553645	Leptotrichia_sp001553645
GCA000469385	Leptotrichia_sp000469385
GCA000469525	Leptotrichia_massiliensis
GCA002240055	Leptotrichia_sp002240055
GCA013394865	Leptotrichia_wadei
GCA018128245	JABCPH02_sp013333235
GCA018128225	Leptotrichia_sp018128225
GCA013394795	Leptotrichia_sp013394795
GCA015264175	Leptotrichia_sp000469505
GCA015264185	Leptotrichia_sp000469505
GCA003932895	Pseudoleptotrichia_sp003932895
GCA901873485	Leptotrichia_wadei
GCA916720105	Leptotrichia_sp018128225
GCA916719885	JABCPH02_sp013333235
GCA916720135	Leptotrichia_wadei
GCA937900375	Leptotrichia_sp018128225
GCA915062895	Leptotrichia_wadei
GCA915067135	Leptotrichia_wadei
GCA938041155	Leptotrichia_wadei
GCA937926905	JABCPH02_sp013333235
GCA905371725	Leptotrichia_sp905371725
GCA905373465	Leptotrichia_sp001274535
GCA905373365	Leptotrichia_wadei
GCA013333235	JABCPH02_sp013333235
GCA001274535	Leptotrichia_sp001274535
GCA000469505	Leptotrichia_sp000469505
GCA000482505	Leptotrichia_trevisanii
GCA938018025	Leptotrichia_sp013394795
GCA007990365	Leptotrichia_trevisanii
GCA007990425	Leptotrichia_trevisanii
GCA007990575	Leptotrichia_trevisanii
GCA000373345	Leptotrichia_wadei
GCA000469405	Leptotrichia_wadei
GCA007990545	Leptotrichia_wadei
GCA007990385	Leptotrichia_wadei
GCA007990405	Leptotrichia_wadei
GCA007990445	Leptotrichia_wadei
GCA001553045	Leptotrichia_wadei
GCA018373565	Leptotrichia_wadei
GCA905371605	Leptotrichia_wadei
GCA001517935	Sneathia_sanguinegens
GCA946997235	Sneathia_sanguinegens
GCA947254125	Sneathia_sanguinegens
GCA947254785	Sneathia_sanguinegens
GCA947038995	Sneathia_sanguinegens
GCA947039915	Sneathia_vaginalis
GCA946891045	Sneathia_vaginalis
GCA934757895	Sneathia_vaginalis
GCA934746845	Sneathia_sanguinegens
GCA946891865	Sneathia_sanguinegens
GCA946891995	Sneathia_vaginalis
GCA946997705	Sneathia_vaginalis
GCA946997945	Sneathia_vaginalis
GCA947254975	Sneathia_vaginalis
GCA947252985	Sneathia_vaginalis
GCA947253345	Sneathia_vaginalis
GCA947252365	Sneathia_vaginalis
GCA014892255	Sneathia_vaginalis
GCA014892235	Sneathia_vaginalis
GCA900542205	Sneathia_sanguinegens
GCA000973085	Sneathia_vaginalis
MGYG000001458	Cetobacterium_somerae
MGYG000000536	Cetobacterium_sp900766645
Rep1354	Cetobacterium_sp900766645
Rep1353	Cetobacterium_sp905216205
MGYG000001326	Fusobacterium_animalis
MGYG000298365	Fusobacterium_animalis
Rep1351	Fusobacterium_animalis
MGYG000001325	Fusobacterium_gonidiaformans
Rep1347	Fusobacterium_gonidiaformans
MGYG000001555	Fusobacterium_massiliense
GCA003438345	Fusobacterium_mortiferum
GCA003470285	Fusobacterium_mortiferum
GCA003470805	Fusobacterium_mortiferum
GCA027666755	Fusobacterium_mortiferum
MGYG000002485	Fusobacterium_mortiferum
Rep1369	Fusobacterium_mortiferum
MGYG000002362	Fusobacterium_necrophorum
Rep1348	Fusobacterium_necrophorum
MGYG000000790	Fusobacterium_nucleatum
MGYG000001459	Fusobacterium_nucleatum
MGYG000298964	Fusobacterium_nucleatum
MGYG000298966	Fusobacterium_nucleatum
Rep1352	Fusobacterium_nucleatum
MGYG000001324	Fusobacterium_periodonticum
MGYG000001350	Fusobacterium_periodonticum
GCA027682085	Fusobacterium_polymorphum
MGYG000001464	Fusobacterium_polymorphum
MGYG000298875	Fusobacterium_polymorphum
MGYG000299177	Fusobacterium_pseudoperiodonticum
Rep1350	Fusobacterium_pseudoperiodonticum
MGYG000001172	Fusobacterium_sp000235465
Rep1349	Fusobacterium_sp000235465
GCA014337255	Fusobacterium_sp900015295
GCA027692185	Fusobacterium_sp900015295
MGYG000000914	Fusobacterium_sp900015295
Rep1367	Fusobacterium_sp900015295
GCA027692065	Fusobacterium_sp900541465
MGYG000000712	Fusobacterium_sp900541465
Rep1356	Fusobacterium_sp900541465
Rep1357	Fusobacterium_sp900541465
MGYG000004309	Fusobacterium_sp900542625
Rep1358	Fusobacterium_sp900542625
GCA027668085	Fusobacterium_sp900543175
GCA027698265	Fusobacterium_sp900543175
MGYG000003056	Fusobacterium_sp900543175
Rep1362	Fusobacterium_sp900543175
MGYG000001595	Fusobacterium_sp900545035
Rep1359	Fusobacterium_sp900545035
MGYG000000953	Fusobacterium_sp900549465
Rep1368	Fusobacterium_sp900549465
GCA027668215	Fusobacterium_sp900554355
MGYG000001149	Fusobacterium_sp900554355
Rep1355	Fusobacterium_sp900554355
MGYG000001073	Fusobacterium_sp900554885
Rep1360	Fusobacterium_sp900554885
MGYG000004893	Fusobacterium_sp900555485
Rep1370	Fusobacterium_sp900555485
MGYG000003919	Fusobacterium_sp900555845
Rep1361	Fusobacterium_sp900555845
MGYG000004828	Fusobacterium_sp900764925
GCA003463295	Fusobacterium_ulcerans
MGYG000001327	Fusobacterium_ulcerans
MGYG000002574	Fusobacterium_ulcerans
Rep1364	Fusobacterium_ulcerans
Rep1365	Fusobacterium_ulcerans
MGYG000004742	Fusobacterium_unclassified
Rep1371	Fusobacterium_unclassified
GCA003436335	Fusobacterium_varium
GCA003470425	Fusobacterium_varium
GCA027669435	Fusobacterium_varium
GCA027672075	Fusobacterium_varium
MGYG000001148	Fusobacterium_varium
MGYG000002486	Fusobacterium_varium
Rep1363	Fusobacterium_varium
Rep1366	Fusobacterium_varium
MGYG000001347	Fusobacterium_vincentii
MGYG000298363	Fusobacterium_vincentii
MGYG000298326	JABCPH02_sp013333235
MGYG000298594	Leptotrichia_massiliensis
MGYG000298476	Leptotrichia_sp000469505
MGYG000299212	Leptotrichia_sp001274535
MGYG000298534	Leptotrichia_sp002240055
MGYG000298038	Leptotrichia_sp018128225
MGYG000298452	Leptotrichia_sp905371725
MGYG000002635	Leptotrichia_wadei
MGYG000002950	Leptotrichia_wadei
MGYG000298023	Leptotrichia_wadei
MGYG000298678	Leptotrichia_wadei
Rep1346	Leptotrichia_wadei
MGYG000298824	Pseudoleptotrichia_goodfellowii
MGYG000003376	Sneathia_sanguinegens
Rep1344	Sneathia_sanguinegens
MGYG000004315	Sneathia_unclassified
MGYG000004516	Sneathia_vaginalis
Rep1345	Sneathia_vaginalis
MGG49413	Streptobacillus_moniliformis
