# Supplementary material for: Virulence factor discovery identifies associations between the Fic gene family and Fap2+ fusobacteria in colorectal cancer microbiomes
Source: mBio. 2025 Jan 14;16(2):e03732-24. doi: 10.1128/mbio.03732-24 (PMC11796403; doi:10.1128/mbio.03732-24)
Supplement: Table S2 — Primers used in this study. [file mbio.03732-24-s0009.xlsx]

## Sheet: Sheet1
Supplementary Table S2. Primers used in this study.
Primer target	Forward Sequence	Reverse sequence
16S	CGGTGAATACGTTCYCGG	GGWTACCTTGTTACGACTT
rpoB	AGTACACTTAGGTATGGCAATGAG	TTCTTCTGTTGCACCATCAAATAC
recA	RTAGAATCTATCCCAACAGGAAGTATAA	GCTATAATATGTAGRGCAAGAGTTG
Fa7/1_Fic1	TGGTGGAATTGATGGTATAAGA	TCTTCCACTGTGGGATAATTT
Fa7/1_Fic2	CTCCATTTGTTATTACAGTAGAGGATAG	TCTTCCTCCATCAAAGGTTCTAC
Fa7/1_Fic3	ACGGTAGAGTAGGCAGACTTAT	TCTTGTGCAGAAAGACAGGTT
Fa7/1_Fic4	GGTGGAACAGTAATAATGAACAC	AAACTCTTCCAGTTCTACCAT
Fa7/1_Fic5	CCATATTTAGTTCCCACAGTTATAGAAG	CCATCTCCAAATGGATGAATCTTT
Fa7/1_Fic6	GCAGAATTGAGTTATATCATAGGAG	CATCAGACAAAGTATAAGTTAACGG
fap2	AATGAGTTAGGAAGAGTTGCAAA	TCTTAGTCCTACTCCACCTCTA
fadA3	GGAAGRGAAGAACTTTATGC	GTTGTAGTATTCRTCAAATCT
fadA2	TTTCWGAAAGRGCAGCAG	CTTCTGGAGCTGCTAWCAA
cmpA	GCTTCAGGAGTAATAACAGTAGGAG	CCATCATTTGATATTCCTCCTGAAA
fusolisin	CAGCAGATACAAGAGTAACAGG	ACTCTTTGATTCTCCTGCATATC
MORN1	TTATTCAAATGGCGTACTAGGT	CCATAAGGATTATAAGCAAATACCC
MORN2	AAGATAAACCAGAYAGTGATAATGG	CTTCAACATACCCTATCTCTTTCAATG
MORN3	CTGATACAGTACAAGCAGAGTATAAGA	CTTCCACCTGCATTAATTGTCC
MORN4	RCTGCAGATGATAAAGCAAA	ATGTTCATCAGGTTCCATACT
yadA_anchor	GCHTTAGGCTCTGCTATGG	CTTAATCTTTCWGTTGGAGCATAACC
yadA_head	TTACAYCCTATGCAATATGAYCC	CCWACWGCAACAGATTGTT
yadA_stalk	ACAYCCTATGCAATATGAYCC	TAATAACTTRCTCCAACAGCAAC
